# Supplementary material for: Synthesis and activity study of novel N,N-diphenylurea derivatives as IDO1 inhibitors
Source: Front Chem. 2023 Jun 20;11:1222825. doi: 10.3389/fchem.2023.1222825 (PMC10318132; doi:10.3389/fchem.2023.1222825)
Supplement: Supplementary file 1 [file DataSheet1.ZIP]

Archive with 22 entries (20 files):
- supplementary files/13CNMR/
- supplementary files/13CNMR/3a.mnova
- supplementary files/13CNMR/3b.mnova
- supplementary files/13CNMR/3c.mnova
- supplementary files/13CNMR/3d.mnova
- supplementary files/13CNMR/3e.mnova
- supplementary files/13CNMR/3f.mnova
- supplementary files/13CNMR/3g.mnova
- supplementary files/13CNMR/3h.mnova
- supplementary files/13CNMR/3i.mnova
- supplementary files/13CNMR/3j.mnova
- supplementary files/1HNMR/
- supplementary files/1HNMR/3a.mnova
- supplementary files/1HNMR/3b.mnova
- supplementary files/1HNMR/3c.mnova
- supplementary files/1HNMR/3d.mnova
- supplementary files/1HNMR/3e.mnova
- supplementary files/1HNMR/3f.mnova
- supplementary files/1HNMR/3g.mnova
- supplementary files/1HNMR/3h.mnova
- supplementary files/1HNMR/3i.mnova
- supplementary files/1HNMR/3j.mnova
